# Supplementary material for: CX3CR1–Fractalkine Dysregulation Affects Retinal GFAP Expression, Inflammatory Gene Induction, and LPS Response in a Mouse Model of Hypoxic Retinopathy
Source: Int J Mol Sci. 2025 Jan 28;26(3):1131. doi: 10.3390/ijms26031131 (PMC11817233; doi:10.3390/ijms26031131)
Supplement: Supplementary file 1 [file ijms-26-01131-s001.zip]

Archive with 1 entries (1 files):
- ijms-3412841-supplementary.pdf
